# Supplementary material for: Assessment of acoustic pulse therapy (APT), a non-antibiotic treatment for dairy cows with clinical and subclinical mastitis
Source: PLoS One. 2018 Jul 10;13(7):e0199195. doi: 10.1371/journal.pone.0199195 (PMC6038980; doi:10.1371/journal.pone.0199195)
Supplement: S1 Data — (XLSX) [file pone.0199195.s001.xlsx]

## Sheet: RAW DATA
Herd	sub group	Lactation	DIM	Treatmant	Result	BAC	BAC	Log SCC	Log SCC	Milk	Milk	Lactose	Lactose
1				1- yes	1- yes	Pre	Pst	Pre	Post	Pre	Post	Pre	Pst
2				2 -No	2 -No	1-E.coli
3						2- Strep
						3 - CNS
						4 - NBF
						5 - corina
						6 - S. aureus
Herd	sub group	Lactation	DIM	Treatmant	Result	BAC pre	BAC post	Log SCC pre	Log SCCpost	Milkpre	Milkpost	Lactosepre	Lactosepost
1	1	1	63	1	1	1	1	6.12024	5.88366	44.8	52.5	4.46	4.38
1	1	2	242	1	1	2	2	6.08135	5.30103	47.1	38.7	3.81	1.98
1	1	2	125	1	1	3	3	6.44948	4.92428	46.6	47.6	5.14	5.26
1	1	4	87	1	1	3	3	6.055	5.89376	49.6	50	5.24	4.62
1	1	11	30	1	2	2	2	6.66219	6.26293	37.5	44.6	3.42	4.19
1	1	8	145	1	2	2	4	6.48686	6.41664	57.1	39	4.12	3.87
1	1	4	99	1	1	4	4	6.04766	5.18469	52.9	52.1	4.22	4.58
1	1	7	201	1	1	4	4	6.13609	5.24797	40.2	35.3	4.84	5.08
1	2	9	73	1	1	3	3	5.99123	5.30103	43.7	32.3	4.28	4.42
1	2	5	39	1	1	3	3	6.63719	5.60206	47.5	44.4	5.05	5.14
1	2	5	39	1	2	3	3	6.63719	6.16997	47.5	44.4	4.72	4.76
1	2	4	71	1	1	3	3	6.42862	4.92428	58.3	52	5.01	4.7
1	2	3	56	1	2	3	4	6.03703	5.62634	37.6	45.3	4.84	2.98
1	3	1	18	1	1	3	4	6.55907	4.53148	31.5	35.7	4.8	5.25
1	3	2	29	1	1	2	4	6.28194	5.99344	47.7	48.9	5.38	5.25
1	3	5	40	1	2	2	2	6.12646	6.19618	52	64.3	3.5	4.38
1	3	8	196	1	1	3	3	6.20871	5.04139	50.4	34.7	4.75	3.94
1	3	6	241	1	1	3	4	6.20548	5.89042	36.8	22.9	4.41	4.19
1	4	7	52	1	1	1	4	6.16047		49	42.4	5.24	5.43
1	4	2	85	1	2	2	2	6.5325	6.49304	46.5	51.2	5.07	5.36
1	4	2	85	1	2	2	2	6.5325	6.49304	46.5	51.2	5.06	4.8
1	4	3	34	1	1	3	3	6.33686	5.56585	44.4	46	5.35	5.52
1	4	3	34	1	1	4	4	6.33686	5.56585	44.4	46	5.11	5.27
1	5	6	57	1	1	4	4	6.15806	5.15229	62.6	52.7	4.1	4.78
1	5	2	31	1	1	4	4	6.22994	4.73239	40.5	45	5.31	5.63
1	5	4	18	1	1	3	4	6.35005	4.41497	43.7	46.8	4.88	4.75
1	5	1	80	1	1	3	4	6.42325	4.78533	30.4	36.7	5.32	5.3
1	5	3	53	1	1	4	4	6.44623	4.07918	57.4	50.3	4.85	5.24
1	6	6	24	1	1	1	4	6.37088	6.4062	32.6	36.4	4.52	4.66
1	6	6	24	1	1	4	4	6.37088	5.38021	32.6	36.4	5.08	5.2
1	6	2	122	1	2	4	4	6.11193	5	53.8	49.2	4.9
1	6	3	41	1	1	3	4	6.6744	5.60097	37.1		4.97	4.79
1	1	1	323	2	2	4	4	6.23147	5.89154	33	33.2	4.44	3.94
1	1	3	263	2	2	3	3	6.36474	5.20412	33.2	28.8	1.78	0.97
1	1	4	39	2	1	3	3	6.88891	5.49554	36.9	50	4.48	4.46
1	1	5	220	2	2	3	3	6.12678	6.33203	43.3	32.1	4.47	3.25
1	1	6	32	2	1	2	2	6.30814	6.03743	49.4	66.3	4.54	4.36
1	2	4	206	2	2	3	3	6.1245		29.5	12.2	2.45	3.3
1	2	4	160	2	2	3	3	5.37107	5.17319	45.1	38.5	3.2	2.92
1	2	2	130	2	1	3	3	6.07628	5.35793	43.6	35.4	4.86	4.54
1	2	2	185	2	2	3	3	6.07628	5.35793	43.6	35.4	4.98	4.55
1	3	5	21	2	2	2	2	6.50051	6.57795	33.2	41.3	3.84
1	3	1	31	2	2	2	2	6.14019	6.08493	37.1	39.4	4.94	5.02
1	4	4		2	2	3	3	6.25237	5.49831	51.4	39.8	4.9	5.12
1	4	3	53	2	2	3	3	6.09447	6.32572	57.1	46.8	5.32	5.18
1	4	3	53	2	2	2	2	6.09447	6.32572	57.1	46.8	5.31	5.19
1	5	7	28	2	2	3	3	6.06558	6.1934	45.8	55.7	4.8	4.46
1	5	5	81	2	2	2	4	6.09061	5.5302	57.1	51.7	5.29	4.86
1	7	3	115	2	2	3		6.00087		54		4.95
1	7	2	150	2	1	4		6.1784				4.79
2	1	2	77	1	1	4	4	6.70269	1.47712	23.6		5.08	5.28
2	1	1	13	1	1	2	4	7.02751	1.66276	6.4		4.95	5.21
2	1	3	22	1	2	2	2	6.17984	6.49721	54.4	56.7	4.16	3.84
2	1	3	22	1	2	2	2	6.17984	6.49721	54.4	56.7	4.14	3.87
2	1	1	64	1	1	2	4	5.99255	5.96332	34.9	36.7	5.13	5.27
2	2	2	40	1	2	2	2	6.45423	6.1758	56.3	43.2	4.7	4.76
2	2	1	345	1	1	4	4	6.8169	5.11394	25.3		4.85	4.92
2	3	3	236	1	2	2	2	6.36773	6.3092	30.1	33.5		2.88
2	3	2	138	1	1	4	4	6.97868	5.233	22		4.9	5.28
2	3	2	138	1	1	3	4	6.97868	5.233	22		5.09	5.25
2	3	3	173	1	1	3	3	6.88292	5.24304	41.5		5.06	4.32
2	3	2	99	1	1	3	4	6.80037	4.54407	32		3.43	3.71
2	3	4	23	1	1	3	4	6.30621	6.63448	45.9	41.8	4.6	5.52
2	3	4	23	1	2	4	4	6.30621	6.63448	45.9	41.8	4.73	3.67
2	4	1	14	1	1	4	4	6.13258	5.26245	19.2	28	4.75	5.28
2	4	1	14	1	1	4	4	6.13258	5.26245	19.2	28	4.93	5.25
2	4	5	34	1	2	3	3	6.35622	6.74162	51.7	42.6	5.17	5
2	4	5	34	1	1	4	4	6.35622	6.74162	51.7	42.6	5.06	5.36
2	5	4	192	1	1	1	4	6.08778	5	37.9	37.1	5.13
2	5	4	192	1	2	2	2	6.08778	6.60206	37.9	37.1	5.29	5
2	5	3	246	1	1	1	4	6.93732	5	38.8		5.21	5.26
2	5	2	320	1	2	2	2	6.27462		29.7	11.2	2.83
2	5	4	37	1	2	4	2	6.05767	6.51495	39.7	25.3	4.78	4.31
2	5	5	230	1	1	2	4	6.22246	5	38.6	44.5	5.52	5.42
2	5	4	192	1	1	2	3	6.50893	5	41.2	47.2	5.19	5.15
2	1	3	76	2	1	1	4	7.05327	5.55991	57	49.9	1.09	5.21
2	1	3	140	2	2	3	3	6.62685	5.85248	54.9	54.1	5.38	4.61
2	1	1	249	2	2	3	3	6.52737		40.3	36.9	4.98	5.32
2	1	2	221	2	2	2	2	6.58749	5.86332	30.3	33.3	4.3	4.9
2	2	4	32	2	2	2	4	6.32818	6.70346	55.1	45.8	3.84
2	2	3	78	2	1	4		6.34498	5.1038	42.5	42.3	4.94	5.26
2	2	1	284	2	2	2	2	6.94493	6.1878	27.2	39.3	4.81
2	3	1	57	2	2	3	3	6.36773	5.67852	30.1	28.7	4.09
2	4	4	125	2	2	2	2	6.47232	5.82151	48.2	38.8	3.72	5.02
2	6		291	2	2	2	2	6.54045	5.90309	33.7	33.4	4.46	5.23
2	6		149	2	2	1	1	6.58894	5.70586	38.8	40.7	4.02	4
2	6		46	2	2	1	1	6.62408	7.26416	43.8	33.3	3.88	4
2	6		9	2	1	1	4	6.29688	5.30103	36		2.62	5.23
2	6		39	2	2	4	4	6.17696	6.38364	31.7	30.6	5.1	4.96
2	6		39	2	2	1	4	6.19312	6.11793	40.9	24.9	5.35
3	1	5	78	1	1	3	4	6.4877	4.4624	38.6	35.8	4.73	5.41
3	1	4	86	1	2	2	2	6.27738	6.67431	63.2	55.8	4.53	4.61
3	1	2	50	1	2	3	4	6.46434	4.96379	50.2	51.8	5
3	1	1	281	1	1	3	3	6.05729	5.76268	38.5	38.7	5.02	5.22
3	1	1	63	1	2	2	2	6.12024	6.30578	36.8	35.3	5.12	4.81
3	1	1	42	1	2	5	5	6.23654	5.61805	39.2	41.7	4.82	4.48
3	2	3	163	1	1	4	4	6.17955	5.23805	47	43.4	3.99	5.14
3	2	3	46	1	1	2	2	6.4014	6.00173	47.2	50	5.03	5.05
3	2	3	241	1	1	3	4	6.14145	5.77815	38.1	36.7	4.87	4.77
3	3	2	101	1	1	3	3	7.08275	6.615	21.4	37.3	3.07	4.54
3	3	4	30	1	1	6	6	7.00779	5.56585	36	48.4	5.14	5.31
3	3	3	118	1	1	6	6	6.77974	5.08636	36	40.7	5.01	4.69
3	3	2	28	1	2	3	4	6.11959	6.33925	40.6	40.3	4.83	3.06
3	3	8	104	1	1	4	4	6.43361	5.32634	43.1	46.5	4.94	5.36
3	4		170	1	1	4		6.59329	5.6981	34.5	49	5.09	5.22
3	4		190	1	1	6		6.68061	5.91751	56.5	59	4.4	5.08
3	4		178	1	1	4	4	6.75778	4.73239	52.1	50	4.67	5.04
3	4			1	1	4	4	6.30492	5.6981	54	57.6	5.11	4.21
3	4		207	1	2	2	2	6.75343	6.50488	35.1	40.7	4.91	3.86
3	4		195	1	1	2	4	6.12418	5.30103	38.6	36.8	4.8	4.79
3	4		194	1	1	6	6	6.02816	5.2014	55.9	66	5.13	5.16
3	1	4	46	2	1	2	2	6.50745	5.60314	38.2	41	5.41	5.26
3	1	3	75	2	2	4	4	6.55811	5.91803	53.9	42.2	2.61	2.54
3	1	3	75	2	2	4	4	6.55811	5.91803	53.9	42.2	4.58	5.01
3	1	3	37	2	2	5		6.75312	6.27807	23.4	31.5	3.81
3	2	1	28	2	2	1	4	6.24304	5.81624	29.1	28.7	4.51	4.81

## Sheet: RESULTS
RESULTS
									logsccb						milkpre									logsccp							milkpost								lactoseb							lactosep
Source	DF	F Value	P
treat	1	19.59	<.0001						Source	DF	F Value	P			Source	DF	F Value	P					Source	DF	F Value	P					Source	DF	F Value	P				Source	DF	F Value	P				Source	DF	F Value	P
herd	2	0.47	0.6286						result	1	3.62	0.0604			result	1	2.94	0.0903					result	1	0.5	0.482					result	1	0.07	0.787				result	1	0.07	0.787				result	1	12.05	0.0009
lac_num	2	0.49	0.6137						treat	1	0.5	0.4795			treat	1	0.42	0.5194					treat	1	5.57	0.0206					treat	1	2.68	0.1055				treat	1	2.68	0.1055				treat	1	0.12	0.7324
dim	1	0.15	0.6995						herd	2	8.77	0.0003			herd	2	1.98	0.1441					herd	2	0.38	0.6837					herd	2	0.04	0.9562				herd	2	0.04	0.9562				herd	2	0.85	0.4318
dim*dim	1	0.27	0.6056						lac_num	2	1.58	0.2125			lac_num	2	11.5	<.0001					lac_num	2	2.44	0.0935					lac_num	2	4.13	0.0198				lac_num	2	4.13	0.0198				lac_num	2	0.91	0.4083
sdim	1	0.08	0.7842
treat	N	Mean	SD	LSMEAN	SE			result	N	Mean	SD	LSMEAN	SE		result	N	Mean	SD	LSMEAN	SE		result	N	Mean	SD	LSMEAN	SE			result	N	Mean	SD	LSMEAN	SE		result	N	Mean	SD	LSMEAN	SE		result	N	Mean	SD	LSMEAN	SE
1	63	0.714286	0.455383	0.731373	0.0652594			0	40	6.33625	0.265482	6.3565	0.0494408		0	40	43.4375	9.99148	40.2711	1.68788		0	38	6.06	0.438215	6.00602	0.13611			0	40	41.865	9.73051	40.6353	1.58232		0	39	4.34513	0.811499	4.46933	0.131194		0	35	4.20229	0.973058	4.3076	0.150127
2	27	0.222222	0.423659	0.242924	0.0992626			1	51	6.4249	0.322493	6.48312	0.0508322		1	51	39.9078	11.5754	36.3792	1.73538		1	50	5.2052	0.910806	5.12198	0.137614			1	43	42.6442	8.58094	40.0415	1.76625		1	51	4.70765	0.706472	4.59472	0.134722		1	49	4.90653	0.611963	4.96967	0.150204
herd	N	Mean	SD	LSMEAN	SE			treat	N	Mean	SD	LSMEAN	SE		treat	N	Mean	SD	LSMEAN	SE		treat	N	Mean	SD	LSMEAN	SE			treat	N	Mean	SD	LSMEAN	SE		treat	N	Mean	SD	LSMEAN	SE		treat	N	Mean	SD	LSMEAN	SE
1	45	0.6	0.495434	0.534246	0.0830624			1	63	6.39095	0.286563	6.39437	0.0418831		1	63	41.373	11.4425	39.1164	1.42987		1	62	5.47597	0.967417	5.61294	0.11308			1	55	43.5236	8.1456	42.2102	1.43319		1	62	4.7179	0.511373	4.75789	0.111575		1	61	4.7182	0.734937	4.67481	0.122144
2	25	0.48	0.509902	0.419344	0.0962048			2	28	6.37464	0.334913	6.44526	0.060233		2	28	41.6536	10.0976	37.5339	2.05632		2	26	5.80885	0.420032	5.51506	0.165932			2	28	39.8036	10.467	38.4666	1.94489		2	28	4.18	1.07757	4.30615	0.159555		2	23	4.33435	1.07504	4.60246	0.184996
3	20	0.6	0.502625	0.507856	0.114103
lac_num	N	Mean	SD	LSMEAN	SE
1	17	0.588235	0.5073	0.560139	0.125298			herd	N	Mean	SD	LSMEAN	SE		herd	N	Mean	SD	LSMEAN	SE		herd	N	Mean	SD	LSMEAN	SE			herd	N	Mean	SD	LSMEAN	SE		herd	N	Mean	SD	LSMEAN	SE		herd	N	Mean	SD	LSMEAN	SE
2	18	0.666667	0.485071	0.479046	0.12177			1	46	6.2787	0.251384	6.26496	0.0488427		1	46	44.1848	8.21738	40.6625	1.66746		1	44	5.56295	0.606579	5.54389	0.133709			1	45	42.9956	9.99854	40.5643	1.56018		1	46	4.58087	0.749272	4.61355	0.129328		1	44	4.4875	0.937419	4.48831	0.143846
3	55	0.527273	0.503857	0.422261	0.0690785			2	25	6.5396	0.323	6.5544	0.0569631		2	25	36.748	14.3929	35.8317	1.94469		2	24	5.43667	1.328	5.39186	0.156994			2	18	40.8611	9.1464	40.5657	2.20334		2	24	4.48542	0.879476	4.44774	0.152168		2	22	4.75591	0.72011	4.73109	0.174981
								3	20	6.4405	0.290054	6.44007	0.0673362		3	20	41.08	10.1626	38.4812	2.29882		3	20	5.7645	0.560192	5.75626	0.181546			3	20	41.9	6.9386	39.8853	2.14242		3	20	4.559	0.71395	4.53477	0.178015		3	18	4.74556	0.773063	4.6965	0.203957
								lac_num	N	Mean	SD	LSMEAN	SE		lac_num	N	Mean	SD	LSMEAN	SE		lac_num	N	Mean	SD	LSMEAN	SE			lac_num	N	Mean	SD	LSMEAN	SE		lac_num	N	Mean	SD	LSMEAN	SE		lac_num	N	Mean	SD	LSMEAN	SE
								1	17	6.35706	0.317348	6.33081	0.0686532		1	17	30.7647	9.43775	31.3246	2.34378		1	16	5.3625	1.10601	5.48819	0.190448			1	15	35.9667	6.43236	35.5667	2.28531		1	17	4.81882	0.301494	4.75636	0.181271		1	15	4.964	0.413967	4.83447	0.208778
								2	18	6.47389	0.332409	6.49893	0.0699102		2	18	39.6833	11.4883	39.4409	2.3867		2	18	5.33778	1.16459	5.48788	0.188295			2	14	43.4643	6.65196	42.3565	2.49561		2	18	4.71722	0.646191	4.53261	0.184542		2	16	4.63438	0.966726	4.56226	0.210817
								3	56	6.36643	0.28478	6.42969	0.0411708		3	56	45.2768	8.93015	44.2099	1.40555		3	54	5.71593	0.603713	5.71594	0.111982			3	54	43.7093	9.63042	43.092	1.33499		3	55	4.41309	0.87737	4.30709	0.109539		3	53	4.50736	0.892598	4.51917	0.123525
